# Supplementary material for: Intranasal immunization with an RBD-hemagglutinin fusion protein harnesses preexisting immunity to enhance antigen-specific responses
Source: J Clin Invest. 2023 Dec 1;133(23):e166827. doi: 10.1172/JCI166827 (PMC10688985; doi:10.1172/JCI166827)
Supplement: Supporting data values [file jci-133-166827-s129.xlsx]

## Sheet: Figure 1B
×40 (Dilutions)	PBS	RBD-HA	PBS (IAV-infection)	RBD-HA (IAV-infection)	RBD + c-di-GMP (IAV-infection)	RBD + alum s.c. (IAV-infection)
	0.02	0.033	0.12	2.502	0.567	2.054
	0.018	0.016	0.183	2.62	0.187	1.533
	0.006	0.021	0.304	2.679	0.083	2.109
	0.012	0.023	0.211	2.821	0.599	2.51
	0.001	0.026	0.142	2.578	0.351	2.482
×200 (Dilutions)	PBS	RBD-HA	PBS (IAV-infection)	RBD-HA (IAV-infection)	RBD + c-di-GMP (IAV-infection)	RBD + alum s.c. (IAV-infection)
	-0.005	0.002	0.029	2.319	0.197	1.472
	0.002	0.003	0.074	1.635	0.022	0.614
	0.002	0.003	0.122	2.353	0.013	1.629
	0.002	0.002	0.111	2.397	0.2	2
	0.003	0.007	0.068	2.144	0.176	2.408
×1,000 (Dilutions)	PBS	RBD-HA	PBS (IAV-infection)	RBD-HA (IAV-infection)	RBD + c-di-GMP (IAV-infection)	RBD + alum s.c. (IAV-infection)
	0.004	0.002	0.012	1.442	0.097	0.832
	0.002	0.002	0.009	0.774	0.004	0.295
	0.003	0.002	0.036	1.515	0.003	0.771
	0.002	0.002	0.036	1.43	0.03	0.984
	0.003	0.002	0.011	0.851	0.019	1.512

## Sheet: Figure 1C
×1,000 (Dilutions)	PBS	RBD-HA	PBS (IAV-infection)	RBD-HA (IAV-infection)	RBD + c-di-GMP (IAV-infection)	RBD + alum s.c. (IAV-infection)
	0.042	0.211	0.009	2.949	1.807	1.826
	0.039	0.222	0.042	1.977	1.712	1.788
	0.024	0.281	0.038	2.302	1.776	2.496
	0.021	0.034	0.012	2.23	2.04	2.271
	0.015	0.008	0.01	2.112	0.552	1.998
×5,000 (Dilutions)	PBS	RBD-HA	PBS (IAV-infection)	RBD-HA (IAV-infection)	RBD + c-di-GMP (IAV-infection)	RBD + alum s.c. (IAV-infection)
	0.004	0.022	0.003	1.649	1.094	1.078
	0.004	0.03	0.004	1.543	0.946	1.835
	0.004	0.046	0.005	1.327	0.963	1.445
	0.002	0.003	0.004	1.292	0.91	1.372
	0.003	0.002	0.003	1.479	0.219	1.77
×25,000 (Dilutions)	PBS	RBD-HA	PBS (IAV-infection)	RBD-HA (IAV-infection)	RBD + c-di-GMP (IAV-infection)	RBD + alum s.c. (IAV-infection)
	0.005	0.014	0.004	0.394	0.251	0.264
	0.004	0.011	0.005	0.39	0.181	0.525
	0.004	0.011	0.003	0.358	0.171	0.439
	0.004	0.003	0.005	0.377	0.172	0.547
	0.004	0.003	0.004	0.287	0.035	0.591

## Sheet: Figure 1D
×16 (Dilutions)	PBS	RBD-HA	PBS (IAV-infection)	RBD-HA (IAV-infection)	RBD + c-di-GMP (IAV-infection)	RBD + alum s.c. (IAV-infection)
	0.003	0.003	0.003	1.422	1.482	0.002
	0.003	0.003	0.003	1.54	1.476	0.003
	0.003	0.003	0.003	1.451	1.088	0.003
	0.003	0.004	0.004	1.232	0.815	0.003
	0.002	0.003	0.003	1.273	1.116	0.003
×32 (Dilutions)	PBS	RBD-HA	PBS (IAV-infection)	RBD-HA (IAV-infection)	RBD + c-di-GMP (IAV-infection)	RBD + alum s.c. (IAV-infection)
	0.003	0.003	0.003	0.88	0.926	0.002
	0.002	0.003	0.003	1.04	0.909	0.003
	0.002	0.004	0.004	0.948	0.623	0.002
	0.003	0.003	0.003	0.769	0.442	0.002
	0.002	0.003	0.003	0.803	0.69	0.003
×64 (Dilutions)	PBS	RBD-HA	PBS (IAV-infection)	RBD-HA (IAV-infection)	RBD + c-di-GMP (IAV-infection)	RBD + alum s.c. (IAV-infection)
	0.004	0.003	0.003	0.504	0.528	0.003
	0.003	0.004	0.004	0.588	0.477	0.003
	0.003	0.004	0.004	0.524	0.336	0.003
	0.002	0.004	0.004	0.386	0.214	0.003
	0.002	0.003	0.003	0.383	0.301	0.003

## Sheet: Figure 1F
× 8 (Dilutions)	PBS	RBD-HA (IAV-infection)	RBD-Fc (IgG) (IAV-infection)	RBD-Fc (IgA) (IAV-infection)
	0.044	0.807	0.023	0.02
	0.038	0.32	0.017	0.021
	0.042	0.637	0.017	0.011
	0.04	1.082	0.014	0.011
	0.05	0.746	0.011	0.009
× 16 (Dilutions)	PBS	RBD-HA (IAV-infection)	RBD-Fc (IgG) (IAV-infection)	RBD-Fc (IgA) (IAV-infection)
	0.053	0.222	0.012	0.017
	0.04	0.081	0.012	0.01
	0.031	0.168	0.013	0.011
	0.061	0.38	0.013	0.015
	0.057	0.246	0.02	0.015
× 32 (Dilutions)	PBS	RBD-HA (IAV-infection)	RBD-Fc (IgG) (IAV-infection)	RBD-Fc (IgA) (IAV-infection)
	0.034	0.061	0.005	0.003
	0.018	0.024	0.005	0.005
	0.015	0.017	0.005	0.003
	0.012	0.103	0.005	0.009
	0.011	0.061	0.005	0.009

## Sheet: Figure 2A
Reciprocal dilution of nasal wash (log10)	PBS					IAV→PBS					IAV→RBD-HA					IAV→RBD + c-di-GMP					IAV→RBD + alum (s.c.)
0.30103	5.17885	5.27208	5.3893	5.23097	5.16547	5.22641	5.22508	5.45508	5.21285	5.35317	3.14706	3.12024	3.16673	3.14426	3.03262	3.90347	4.44769	3.34341	3.91169	3.23654	4.96876	5.02256	4.91266	5.00395	5.16343
0.90309	4.93301	5.17294	5.00469	5.1578	5.03219	5.14524	5.24913	5.24833	5.07192	5.13474	2.68753	2.83696	2.6721	2.97543	3.14799	4.83884	4.14023	4.85342	4.98591	4.18994	5.06347	5.24872	5.17997	5.31583	5.14771
1.50515	5.1805	5.19386	5.15711	5.03091	5.18331	5.151	5.02008	5.03009	5.0714	5.20826	3.13925	3.8173	4.13764	3.96251	4.26259	5.10744	5.17669	4.82762	4.4459	4.66316	5.13588	5.16836	5.04413	4.91617	5.10732
2.10721	5.02518	5.00424	5.06333	4.89219	4.95233	5.09393	4.87767	4.88814	5.03107	5.02375	4.68459	4.78784	4.76701	4.73417	4.88348	5.01916	5.09345	4.69101	5.07688	5.03884	5.04299	5.0019	4.81405	5.1321	4.86354
2.70927	4.83712	5.05121	4.91363	5.09668	4.9752	4.82018	5.11609	5.02977	4.41494	4.80723	4.62651	5.04563	4.89745	4.94231	4.93712	4.81153	4.7628	4.72038	4.90987	4.81863	5.02596	4.84775	5.05798	4.80983	5.03026

## Sheet: Figure 2B
Reciprocal dilution of nasal wash (log10)	PBS					IAV→PBS					IAV→RBD-HA					IAV→RBD + c-di-GMP					IAV→RBD + alum (s.c.)
0.30103	4.4378	5.03579	4.83237	4.97689	4.81087	4.87352	5.02851	5.01911	4.92519	4.88474	3.81598	2.73159	2.81023	2.8293	2.80414	4.02727	3.63659	3.2418	3.55823	3.64532	4.63471	4.45652	4.89194	4.87231	4.91332
0.90309	4.93854	4.95161	5.0016	4.79442	4.94577	4.76609	4.79329	4.94524	4.7615	4.95008	2.71517	3.16346	4.25054	3.2737	3.75876	4.82944	4.71853	4.65701	4.92709	4.61997	4.95015	4.97222	4.99789	4.95683	4.81085
1.50515	4.81241	4.89626	5.01956	4.85592	4.67446	5.02779	4.84846	4.86857	4.84349	4.98647	4.43156	4.25588	4.4847	4.59381	4.47888	5.13023	5.08554	5.17009	5.19906	5.12947	4.84629	5.10082	4.99839	4.89507	5.02482
2.10721	4.97472	5.18391	5.10301	4.88921	5.10314	4.92632	4.98967	5.03538	4.84707	4.99503	4.96634	5.00852	4.78383	5.22212	4.90415	4.99566	5.24083	5.09512	5.12422	5.03788	4.95832	5.0109	4.86355	5.08394	5.07388
2.70927	4.71183	5.13778	4.82984	4.93684	5.01731	5.07772	4.97949	5.07519	4.78135	4.65335	5.16758	5.18104	5.09351	5.14804	5.14481	5.25077	5.05888	5.14095	5.12139	4.91551	4.79057	4.87883	4.80598	4.99021	4.81546

## Sheet: Figure 2C
Dilution of nasal wash	PBS					IAV→PBS					IAV→RBD-HA					IAV→RBD + c-di-GMP					IAV→RBD + alum (s.c.)
0.30103	5.25264	5.3368	5.22898	5.26156	5.10847	5.22279	5.23228	5.20234	5.25349	5.22676	2.74507	3.85285	3.57194	3.06967	2.734	2.7185	2.90146	2.5172	3.04999	4.13941	4.85317	4.98556	4.90013	4.87811	5.01236
0.90309	5.14177	5.0752	5.07919	5.06731	5.10384	5.24298	5.22547	5.1806	5.16554	5.07902	4.50971	4.5715	4.5259	4.25144	4.34143	4.18253	3.31006	4.61357	4.04179	3.42095	5.07308	4.90843	5.05324	5.24477	5.06445
1.50515	4.99964	5.10983	5.1542	5.1038	5.30214	5.17335	5.15363	5.14814	5.17672	5.17629	5.03367	5.05633	4.74176	5.09999	5.061	5.05595	5.18142	4.98234	4.92411	4.89512	5.08452	5.18763	5.13826	5.12624	4.84252
2.10721	5.01244	5.09256	5.07647	5.27559	5.00033	5.1559	5.11338	5.10356	5.26272	5.08695	5.15896	5.16907	5.00712	5.22427	5.29441	5.12574	5.08978	5.0714	5.24887	5.08078	5.07243	4.83885	5.10434	5.02881	5.02364
2.70927	5.16658	5.09141	5.16194	5.14602	5.19115	5.22834	4.95205	5.12129	4.70826	5.3096	5.12989	4.88686	5.23808	5.15756	5.16478	5.19929	4.9334	5.22126	5.10407	5.15635	4.99157	5.16228	4.97938	4.87224	4.99068

## Sheet: Figure 2D
PBS	PBS (IAV-infection)	RBD-HA (IAV-infection)	RBD + c-di-GMP (IAV-infection)	RBD + alum s.c. (IAV-infection)
5.83815	6.05799	2.60206	2.60206	4.08873
6.0101	4.82391	2.60206	2.94201	3.67923
5.82119	5.3928	2.60206	3.04576	3.32585
5.24667	5.65321	2.60206	2.60206	6.16633
5.99515	5.32736	2.60206	2.60206	4.14613

## Sheet: Figure 2E
Day	PBS (n = 5)					IAV→PBS (n = 5)					IAV→RBD-HA (n = 5)					IAV→RBD + c-di-GMP (n = 4)					IAV→RBD + alum (s.c.) (n = 4)
0	100	100	100	100	100	100	100	100	100	100	100	100	100	100	100	100	100	100	100		100	100	100	100
1	95.8681	97.5521	95.3672	96.9573	96.8311	97.7392	97.7189	98.3895	97.1369	97.6642	98.2679	98.2855	98.5456	98.1655	98.0212	96.3504	98.978	96.9061	98.3723		99.2553	101.382	99.0953	99.4369
2	93.2525	96.0175	91.6609	96.846	93.9503	92.3984	96.7255	96.6292	92.0042	94.0511	97.4596	98.4955	96.7364	98.6331	97.1731	90.7799	98.7815	91.1997	91.0828		100.461	102.28	97.286	97.5976
3	84.4579	88.2718	86.6163	88.9796	85.848	85.9109	89.3304	87.5655	84.8464	87.2263	99.8075	96.711	98.5456	100.288	99.47	83.7495	100.354	89.1028	84.6072		100.355	102.625	98.7126	99.7748
5		81.8049	75.1544	89.7588	84.0115	75.9502	92.6416	76.2172	77.4791	77.0438	101.771	98.5654	99.397	100.791	103.251	77.8333	100.747	97.7656	78.0962		97.8014	101.14	98.6778	97.5225
6		88.9295		94.6939	88.8369		96.6887		77.1299		106.659	100.28	101.951	99.6763	103.816	82.8275	103.302	98.7968	80.0778		100.213	100.484	98.469	97.3724
7		92.1081		95.0649	90.9255		93.9294		81.5643		108.276	100.28	97.6587	98.6691	99.5053	85.5935	99.8428	97.7312	84.3949		99.0426	97.7202	97.4252	97.8979
8		93.2408		95.7328	95.2467		97.5717		86.3478		104.811	98.9503	99.5743	103.597	99.4346	89.8963	102.241	97.8343	88.2873		99.2908	98.5838	98.1907	99.1742
10		98.3193		95.7699	98.4516		99.0434		95.5307		104.272	98.2855	100.674	100.755	102.968	92.2397	101.219	97.2155	92.4629		101.241	95.4404	98.3298	99.8499

## Sheet: Figure 2F
Day	PBS (n = 5)	IAV→PBS (n = 5)	IAV→RBD-HA (n = 5)	IAV→RBD + c-di-GMP (n = 4)	IAV→RBD + alum (s.c.) (n = 4)
0	100	100	100	100	100
1	100	100	100	100	100
2	100	100	100	100	100
3	100	100	100	100	100
5	80	100	100	100	100
6	60	40	100	100	100
7	60	40	100	100	100
8	60	40	100	100	100
10	60	40	100	100	100

[truncated: 57 more sheets: Figure 2G, Figure 3A, Figure 3B, Figure 3C, Figure 3D, Figure 3E, Figure 4B, Figure 4D, Figure 4E, Figure 4F, Figure 4G, Figure 4H, Figure 4I, Figure 4J, Figure 5A, Figure 5B, Figure 5C, Figure 5D, Figure 5E, Figure 6B …]
